# Supplementary material for: Development of a Recombinant RBD Subunit Vaccine for SARS-CoV-2
Source: Viruses. 2021 Sep 26;13(10):1936. doi: 10.3390/v13101936 (PMC8541238; doi:10.3390/v13101936)
Supplement: Supplementary file 1 [file viruses-13-01936-s001.zip]

Archive with 1 entries (1 files):
- viruses-1369581-supplementary.pdf
